# Supplementary material for: The potential role of cultural and religious healing practices in shaping community vulnerability to highly infectious diseases in western Kenya
Source: PLOS Glob Public Health. 2025 Mar 25;5(3):e0003228. doi: 10.1371/journal.pgph.0003228 (PMC11936168; doi:10.1371/journal.pgph.0003228)
Supplement: S1 File — Legend: Guide-for-FGD-Community-Members.docx- Focused Group Discussion (FGD) guide for community members. Guide-for-Religious-Healers.docx; Guide-for-Traditional-Healers.docx- Key Informant Interview (KII) guides for traditional and religious healers. Guide-for-Patient-of-Religious-Healer.docx; Guide-for-Patient-of-Traditional-Healer.docx- Key Informant Interview (KII) guide for patients of traditional and religious healers. Guide-Participatory-Enquiry-Workshop.docx- Participatory workshop guide for stakeholders. Informed-Consent-KRCS.docx- Informed consent document for research participants, ensuring voluntary participation and data protection. (ZIP) [file pgph.0003228.s001.zip]

Archive with 7 entries (7 files):
- Guide-for-FGD-Community-Members.docx
- Guide-for-Patient-of-Religious-Healer.docx
- Guide-for-Patient-of-Traditional-Healer.docx
- Guide-for-Religious-Healers.docx
- Guide-for-Traditional-Healers.docx
- Guide-Participatory-Enquiry-Workshop.docx
- Informed-Consent-KRCS.docx
